# Supplementary material for: nNOS Increases Fiber Type-Specific Angiogenesis in Skeletal Muscle of Mice in Response to Endurance Exercise
Source: Int J Mol Sci. 2023 May 26;24(11):9341. doi: 10.3390/ijms24119341 (PMC10253500; doi:10.3390/ijms24119341)
Supplement: Supplementary file 1 [file ijms-24-09341-s001.zip]

Archive with 1 entries (1 files):
- ijms-2390282-supplementary.pdf
